# Supplementary material for: Apelin and apelin receptor expression in renal cell carcinoma
Source: Br J Cancer. 2019 Feb 20;120(6):633–9. doi: 10.1038/s41416-019-0396-7 (PMC6461937; doi:10.1038/s41416-019-0396-7)
Supplement: Supplementary file 9 — Database mRNA [file 41416_2019_396_MOESM9_ESM.xlsx]

## Sheet: ALF+APLN_FINAL_nurRCC_25102017
Sex	Paired	OSS_Alive1Dead2	OSS_Timer	PFS_no1yes2	PFS_time	Grading	Grading_simple	AJCC_Klassifikation	Tumor_size	CSS_Alive1Dead2	Age	pT_Stage_einfach	pT_Stage	pN_Stage	pN_Stage_einfach	R_Status	V_Status	L_Status	M_Status	pT_simple	Gruppe_1ctrl_2local_3adv	Rq_APLN	Rq_APLNR	Sample_ID
2	1	1	77	1	78	2	1	3	4.1	1	54	3	5	1	1	1	2	1	1	3	2	14.526	18.262	1
2	1	1	75	1	75	2	1	1	4.5	1	69	1	2	1	1	1	1	1	1	1	1	28.674	122.792	5
1	1	2	34	1	37	2	1	3	6	1	73	3	5	1	1	1	2	1	1	3	2	5.599	21.729	12
1	2	1	96	1	5	2	1	3	6.8	1	68	3	6	0	0	1	2	0	0	3	2	28.374	16.041	18
2	2	1	84	1	83	2	1	1	5	1	66	1	2	1	1	1	2	0	1	1	1	18.673	27.924	20
1	2	1	0	1	1	2	1	3	8	1	69	3	5	1	1	1	1	1	1	3	2	38.036	21.845	22
2	2	1	0	1	38	2	1	3	9	1	86	3	0	0	0	1	2	1	1	3	2	20.52	3.563	24
2	2	1	46	1	47	2	1	1	4.6	1	54	1	2	0	0	1	1	1	0	1	1	75.369	19.614	28
1	1	1	72	1	71	2	1	2	8.5	1	43	2	0	0	0	1	1	1	1	2	1	22.391	0.906	38
1	1	1	88	1	89	2	1	1	4	1	74	1	1	0	0	1	1	1	1	1	1	37.496	89.121	40
2	1	1	85	1	83	2	1	1	3.2	1	47	1	1	0	0	1	0	0	0	1	1	54.477	19.335	42
2	2	1	79	2	2	4	2	1	6.5	1	62	1	2	1	1	1	1	1	1	1	1	10.046	11.835	44
1	1	1	62	1	62	2	1	1	2.2	1	64	1	1	0	0	1	1	1	1	1	1	17.364	10.906	50
1	2	1	69	1	70	1	1	1	2.6	1	64	1	1	0	0	1	1	1	1	1	1	7.42	48.964	52
1	1	1	71	1	71	2	1	3	5.5	1	48	3	5	1	1	1	1	1	1	3	2	15.558	99.823	54
1	1	1	70	1	71	2	1	1	3.5	1	62	1	1	0	0	1	1	1	1	1	1	28.271	33.303	68
1	2	1	12	1	12	2	1	3	8	1	67	3	5	1	1	11	2	1	1	3	2	73.739	44.317	84
2	2	1	70	1	0	2	1	1	6.5	1	67	1	2	0	0	1	1	1	0	1	1	97.626	29.251	86
2	1	2	4	1	4	2	1	4	5.5	2	68	3	6	0	0	1	1	1	2	3	2	93.598	6.987	88
1	1	2	44	1	45	2	1	1	5.3	1	69	1	1	1	1	1	1	1	1	1	1	21.831	8.805	90
2	1	1	52	1	145	2	1	3	6	1	65	3	6	1	1	1	2	1	1	3	2	26.205	15.646	92
1	1	2	14	2		2	1	4	8.5	2	69	3	6	3	2	1	2	2	2	3	2	12.401	8.925	94
2	1	2		2	48	2	1	4	99	1	36	2	4	1	1	1	2	1	2	2	1	196.234	23.998	96
1	1	2	11	2	3	3	2	3	3	2	64	3	6	1	1	1	2	1	1	3	2	21.423	6.341	104
2	2	1	18	1	14	2	1	3	7	1	59	3	6	1	1	1	2	1	1	3	2	61.241	11.296	106
1	1	2	145	1	146	2	1	3	4	1	62	3	6	1	1	1	2	1	1	3	2	7.975	9.394	108
1	1	1	231	1	232	2	1	2	8	1	57	2	0	1	1	1	1	1	1	2	1	76.965	47.72	110
2	1	1	29	1	30	1	1	1	3.5	1	74	2	3	1	1	0	1	1	1	2	1	14.23	9.761	112
1	1	1	0	1		2	1	3	99	1	78	3	6	1	1	1	0	0	1	3	2	43.047	37.208	114
1	1	2	18	2	9	2	1	3	10	2	53	3	5	1	1	1	1	1	1	3	2	73.517	12.274	116
1	1	2	96	2	14	2	1	4	5	2	49	1	1	1	1	1	1	1	2	1	1	15.074	9.617	118
1	2	1	6	1	10	3	2	3	5.5	1	78	3	6	1	1	1	2	0	1	3	2	6.96	3.985	120
1	1	1	52	2	2	2	1	4	5.2	1	72	3	5	0	0	1	2	1	2	3	2	18.182	21.419	122
1	1	1		2	9	3	2	4	5	1	44	1	1	1	1	1	1	2	2	1	1	39.626	11.061	125
1	2	1	176	1	177	2	1	1	2.5	1	62	1	1	1	1	1	1	0	1	1	1	28.483	19.064	127
1	1	2	0	2	2	2	1	4	9	2	72	3	6	1	1	1	2	0	2	3	2	15.771	8.725	129
2	1	1	0	1		2	1	3	8	1	71	3	5	0	0	1	3	0	1	3	2	24.734	28.639	131
1	2	1		1	146	2	1	1	5	1	62	1	2	1	1	1	1	1	1	1	1	43.452	52.687	133
1	1	1			0	2	1	4	6.5		62	2	3	1	1	2	1	1	2	2	1	33.697	11.048	135
1	1	1	29	1	41	2	1	1	3.8	1	58	1	0	0	0	0	0	0	0	1	1	16.483	14.978	137
1	1	1	25	2	10	2	1	3	9	1	71	3	6	1	1	1	2	0	1	3	2	17.209	5.282	139
2	1	1	190	1	191	2	1	1	3	1	54	1	0	0	0	1	0	0	1	1	1	218.195	257.038	141
1	1	2	50	2	3	1	1	3	12	2	61	3	6	0	0	1	2	0	2	3	2	18.157	8.53	143
1	1	1				1	1	1	5.6		59	1	2	0	0	1	1	1	1	1	1	32.322	21.446	145
2	1	2	3	1	3	2	1	1	7	2	75	1	2	0	0	1	1	1	1	1	1	35.04	7.228	147
2	1	1	216	1	216	2	1	1	4	1	43	1	0	1	1	1	1	1	1	1	1	21.597	51.198	149
1	1	1		1	108	2	1	1	5	1	58	1	2	1	1	1	1	1	1	1	1	33.539	39.51	151
1	1	1	125	1	125	2	1	1	5	1	64	1	0	1	1	1	1	0	1	1	1	10.427	10.428	153
1	2	1	66	2	6	2	1	3	7.5	1	70	3	5	1	1	1	2	1	1	3	2	15.219	13.934	157
1	2	1	0	1	31	2	1	1	4	1	67	1	1	0	0	1	1	1	1	1	1	10.761	12.677	159
1	2	1	47	1	47	3	2	1	3.5	1	53	1	1	0	0	1	1	1	0	1	1	10.012	11.795	177
1	1	1	51	2	34	2	1	3	3.5	1	76	3	5	1	1	3	2	1	0	3	2	50.714	10.196	181
2	1	2	27	2	12	2	1	3	7	2	80	3	5	0	0	1	2	1	0	3	2	38.421	26.567	189
1	1	2	2	1	3	3	2	4	5	2	89	1	2	0	0	1	1	1	2	1	1	7.118	8.385	191
1	2	1	43	1	43	2	1	1	2.7	1	78	1	1	1	1	1	2	1	1	1	1	31.573	36.59	197
2	1	1	51	1	51	3	2	3	11	1	52	3	5	0	0	1	2	1	1	3	2	10.278	12.108	198
1	2	1	40	1	9	1	1	1	3.3	1	79	1	1	0	0	1	1	1	0	1	1	35.933	44.265	202
1	2	1	27	1	27	1	1	1	3.1	1	64	1	1	0	0	1	1	0	0	1	1	45.04	41.972	204
1	2	1	36	1	37	2	1	3	5	1	55	3	0	0	0	1	2	1	0	3	2	20.942	23.834	206
2	2	1	33	1	33	2	1	1	5.5	1	75	1	2	0	0	1	2	1	1	1	1	122.007	143.727	209
1	1	1	35	1	35	2	1	1	6.2	1	51	1	2	0	0	1	1	1	0	1	1	26.917	31.709	217
1	2	1	20	1	20	2	1	3	7.4	1	68	3	5	0	0	1	0	1	1	3	2	17.269	42.473	218
1	2	1	10	1	10	2	1	3	10	1	64	3	5	0	0	3	2	1	0	3	2	37.207	49.693	219
1	2	2	21	2	4	2	1	1	5	2	85	1	2	0	0	1	1	1	0	1	1	13.895	14.864	221
1	1	1	21	1	22	2	1	1	3.5	1	46	1	1	0	0	1	1	1	0	1	1	16.381	25.893	223
1	2	1	49	2	0	2	1	4	7.3	1	70	3	5	1	1	1	2	1	2	3	2	33.324	13.348	225
1	2	2	18	2	5	3	2	4	7.1	2	65	2	3	0	0	1	1	1	2	2	1	20.024	23.588	229
2	1	1	38	1	39	2	1	1	5.9	1	55	1	2	0	0	1	1	1	0	1	1	69.519	30.456	231
1	2	1	7	1	7	3	2	3	4.1	1	55	3	5	1	1	1	1	1	1	3	2	16.516	19.587	232
1	2	2	30	2	20	3	2	4	7.5	2	76	3	5	0	0	2	2	1	2	3	2	20.002	23.563	233
1	1	1	19	1	19	1	1	1	2.7	1	65	1	1	0	0	1	1	1	0	1	1	37.739	57.405	240
2	2	2	38	2	38	2	1	3	6.5	1	76	3	5	0	0	2	2	1	0	3	2	138.602	163.276	241
2	2	1	37	1	38	3	2	1	5	1	83	1	2	0	0	1	1	1	0	1	1	7.899	7.654	244
2	1	1	10	1	11	2	1	1	3.8	1	56	1	1	0	0	1	1	1	0	1	1	23.617	39.052	246
1	2	1	43	1	44	2	1	1	3.5	1	53	1	1	0	0	1	1	1	1	1	1	39.79	21.838	247
1	2	1	52	1	53	2	1	1	6.5	1	74	1	2	1	1	1	1	1	0	1	1	10.626	11.793	253
1	1	1	59	1	59	3	2	1	4.7	1	68	1	2	0	0	1	2	1	0	1	1	16.181	14.101	254
1	2	1	43	1	43	2	1	1	6	1	42	1	2	0	0	1	1	0	0	1	1	27.24	147.155	255
1	1	1	70	2	22	2	1	1	2.5	1	55	1	1	0	0	1	1	1	0	1	1	80.008	94.251	256
1	1	1	38	1	38	2	1	1	3.5	1	62	1	1	0	0	1	1	1	0	1	1	9.453	11.135	258
2	2	1	47	1	48	2	1	1	4.5	1	84	1	2	0	0	1	1	1	0	1	1	15.167	17.868	259
1	1	1	35	1	36	2	1	3	5	1	74	3	5	0	0	1	2	1	0	3	2	51.82	61.045	261
2	1	1	6	1	7	2	1	1	6.4	1	60	1	2	0	0	1	1	1	0	1	1	25.324	11.278	268
1	2	2	66	1	66	2	1	1	5	1	74	1	2	0	0	1	1	1	0	1	1	361.218	23.053	269
1	2	1	43	1	44	2	1	1	2.3	1	38	1	1	0	0	1	0	0	0	1	1	91.756	108.09	271
2	2	1	40	1	40	1	1	1	4.1	1	59	1	2	0	0	1	0	0	0	1	1	16.158	74.824	277
2	2	1	36	1	37	1	1	1	3.5	1	65	1	1	0	0	1	0	0	0	1	1	106.421	125.366	278
2	2	1	44	1	45	2	1	1	5.2	1	75	1	2	0	0	1	1	1	0	1	1	51.716	60.923	280
1	1	1	18	1	18	2	1	1	3	1	76	1	1	0	0	1	1	1	0	1	1	54.145	63.784	281
1	1	2	24	2	2	2	1	1	4.7	2	78	1	2	1	1	1	1	0	0	1	1	36.112	42.541	282
1	1	1	24	1	25	3	2	2	12.5	1	58	2	4	0	0	1	1	1	0	2	1	74.517	87.783	284
1	2	1	48	1	49	1	1	1	3.9	1	74	1	1	0	0	1	1	1	0	1	1	27.751	32.691	288
1	2	1	31	1	31	1	1	1	4.7	1	49	1	2	0	0	1	1	1	0	1	1	173.536	204.429	291
1	2	2	2	2	1	2	1	4	5	2	74	1	2	1	1	1	1	1	2	1	1	42.221	49.737	292
2	2	1	25	2	11	3	2	2	8	1	68	2	4	0	0	1	1	1	0	2	1	62.778	73.954	293
1	2	2	0	1	1	2	1	3	12	2	86	3	6	0	0	2	2	1	0	3	2	26.854	20.225	295
1	2	1	51	1	51	3	2	1	3.5	1	73	1	1	0	0	0	1	1	0	1	1	42.325	27.314	298
1	1	2	20	2	3	2	1	1	5	2	71	1	2	0	0	1	1	1	0	1	1	65.075	23.061	300
1	1	1	81	1	81	2	1	1	5.2	1	46	1	1	1	1	1	0	0	1	1	1	67.483	106.541	306
2	2	1	55	1	56	4	2	4	10.5	1	77	3	5	1	1	1	3	1	2	3	2	18.631	14.033	307
1	1	2	5	1	5	2	1	1	4.5	1	71	1	2	0	0	1	1	1	1	1	1	85.644	100.89	308
2	2	1	64	1	65	2	1	1	3.6	1	71	1	1	0	0	2	1	1	1	1	1	87.085	35.093	309
1	2	1	25	1	25	2	1	1	7	1	67	1	2	0	0	1	0	0	1	1	1	16.015	15.661	310
2	1	1	41	1	442	2	1	1	1.7	1	69	1	1	0	0	1	1	1	1	1	1	223.832	263.679	311
1	2	1	46	2	46	4	2	4	12	1	67	3	7	2	2	2	2	0	2	3	2	26.733	19.839	315
1	2	1	54	1	54	2	1	1	6	1	62	1	2	1	1	1	1	1	1	1	1	66.407	21.879	320
2	2	1	39	1	8	3	2	2	8.5	1	61	2	3	0	0	1	1	1	1	2	1	836.499	17.597	322
1	2	1	8	2	0	3	2	4	17	1	75	4	8	1	2	3	2	1	2	4	2	19.997	23.557	325
1	1	1	55	1	54	3	2	1	4.1	1	64	1	2	1	1	1	1	1	1	1	1	25.758	43.854	327
1	1	1	42	1	54	1	1	1	6	1	73	1	2	0	0	1	1	1	1	1	1	37.146	43.758	328
2	2	1	70	1	70	2	1	2	7.5	1	56	2	3	0	0	1	1	1	1	2	1	45.617	68.34	330
2	2	1	0	1	0	2	1	1	3.2	1	43	1	1	0	0	1	1	1	1	1	1	49.597	93.375	332
2	1	1	14	1	14	2	1	1	5.7	1	60	1	2	1	1	1	1	0	1	1	1	30.597	112.287	333
1	2	1	75	2	25	2	1	2	8	1	66	2	3	1	1	1	1	1	1	2	1	20.153	16.44	334
1	1	1	63	1	63	2	1	1	4.5	1	81	1	2	0	0	1	1	1	1	1	1	41.492	78.857	336
1	2	1	16	1	16	1	1	1	2.5	1	66	1	1	0	0	1	1	1	1	1	1	33.86	7.826	337
1	2	1	22	1	22	2	1	1	5.5	1	76	1	2	0	0	1	1	1	1	1	1	32.159	37.884	340
2	2	2	1	2	1	3	2	4	12	2	63	4	8	0	0	1	2	0	1	4	2	108.021	127.251	341
1	2	2	8	2	5	4	2	3	4.5	2	76	3	5	0	0	1	0	0	1	3	2	6.898	8.125	343
1	2	1	42	1	42	3	2	1	2.5	1	74	1	1	0	0	1	1	1	1	1	1	9.247	10.893	345
1	2	1	34	2	21	2	1	3	6	1	74	3	5	0	0	1	2	1	2	3	2	39.883	48.167	351
1	1	1	19	1	20	2	1	3	4.3	1	75	3	5	0	0	1	1	1	0	3	2	29.918	25.599	352
2	1	2	36	2	31	3	2	3	7	2	50	3	0	0	0	1	2	1	1	3	2	32.709	35.512	356
2	2	1	26	1	26	1	1	1	2.9	1	67	1	1	0	0	1	1	1	0	1	1	23.787	22.71	361
1	1	1	29	1	30	3	2	4	12.5	1	72	3	5	0	0	1	2	1	2	3	2	219.598	14.597	365
1	2	1	11	1	12	2	1	1	3	1	70	1	1	0	0	2	1	1	0	1	1	50.854	25.582	367
2	2	1	7	1	7	2	1	1	3.3	1	51	1	1	#NULL!	#NULL!	1	1	1	1	1	1	11.418	13.451	369
2	2	1	12	1	12	1	1	1	3.7	1	76	1	1	0	0	1	1	1	0	1	1	13.148	6.229	370
2	2	1	25	1	0	1	1	1	2.7	1	73	1	1	0	0	1	1	1	0	1	1	159.462	22.847	371
2	1	2	2	1	5	3	2	4	9	1	75	4	8	2	2	2	2	1	2	4	2	20.24	11.464	373
2	1	1	2	1	2	4	2	4	5.6	1	67	3	6	0	0	0	2	1	2	3	2	84.072	9.853	375
2	2	1	12	1	13	3	2	2	8	1	57	2	3	0	0	1	1	1	0	2	1	26.583	33.549	379
2	2	1	11	1	12	1	1	1	3.2	1	57	1	1	0	0	1	1	1	0	1	1	44.48	11.698	381
2	2	1	24	1	24	1	1	1	1.4	1	80	1	1	0	0	1	1	1	0	1	1	79.203	64.687	382
1	1	1	8	1	16	2	1	1	1.6	1	56	1	1	0	0	1	1	1	0	1	1	11.353	53.225	384
2	2	1	11	1	12	1	1	1	3	1	74	1	1	0	0	1	1	1	0	1	1	73.225	64.356	386
2	2	1	16	1	16	2	1	2	8.3	1	46	2	3	1	1	1	1	1	1	2	1	144.569	26.66	388
1	2	1	26	1	26	2	1	1	2	1	70	1	1	0	0	1	1	1	0	1	1	47.465	24.245	392
1	1	1	28	1	28	2	1	1	3.5	1	69	1	1	0	0	1	1	1	0	1	1	7.816	12.458	394
1	2	1	0	1	0	2	1	1	1.9	1	68	1	1	0	0	1	1	1	0	1	1	83.464	59.225	396
1	1	1	19	2	9	4	2	1	5.6	1	47	1	2	0	0	1	1	1	1	1	1	19.9	28.946	406
1	2	1	25	1	25	2	1	1	2.5	1	46	1	1	0	0	1	1	1	1	1	1	53.614	40.292	408
1	1	1	26	1	27	2	1	3	9.2	1	38	3	5	1	1	2	2	1	0	3	2	245.974	11.183	410
1	1	1	31	2	14	3	2	3	10	1	70	3	5	1	1	1	2	1	1	3	2	19.168	22.58	416
1	1	1	29	1	30	2	1	3	5.4	1	73	3	5	0	0	3	3	1	1	3	2	22.94	29.787	418
2	1	1	10	2	8	4	2	3	10.1	1	47	3	6	1	1	1	3	1	1	3	2	23.352	27.51	420
2	2	1	24	1	24	1	1	1	3.5	1	72	1	1	0	0	1	1	1	1	1	1	45.463	13.815	424
2	1	1	27	1	28	3	2	2	20	1	77	2	4	0	0	1	1	1	1	2	1	31.942	22.65	426
1	1	1	30	1	30	2	1	1	2	1	68	1	1	0	0	1	1	1	0	1	1	10.228	36.466	435
1	1	1	9	1	10	2	1	3	2.7	1	77	3	5	0	0	1	2	1	0	3	2	13.434	6.482	436
1	1	1	21	1	21	3	2	3	7.6	1	61	3	5	1	1	1	2	1	1	3	2	37.443	25.064	438
1	1	1	16	1	16	4	2	1	6.2	1	78	1	2	1	1	1	1	1	1	1	1	12.227	14.403	440
1	2	1	10	1	10	3	2	4	7	1	63	3	5	1	1	1	2	1	2	3	2	12.683	40.403	442
1	2	2	2	1	2	4	2	4	12.1	2	54	3	5	2	2	2	3	2	2	3	2	6.342	7.471	444
1	1	1	34	2	24	3	2	1	4	1	54	1	1	0	0	1	1	1	0	1	1	17.319	15.246	446
2	1	2	0	1	0	2	1	2	7.5	1	53	2	3	0	0	0	1	0	0	2	1	97.096	11.696	449
2	1	1	53	1	53	2	1	1	5.5	1	65	1	2	0	0	1	1	1	0	1	1	12.735	21.026	453
2	1	1	27	2	10	2	1	3	5.5	1	62	3	5	0	0	2	2	1	0	3	2	37.921	44.226	455
1	2	1	8	1	8	2	1	1	2	1	72	1	1	0	0	1	1	1	1	1	1	35.414	115.889	457
2	2	1	23	1	23	2	1	1	3.6	1	70	1	1	0	0	1	1	1	0	1	1	154.733	17.269	462
1	2	1	31	1	31	2	1	1	1.6	1	27	1	1	0	0	1	1	1	0	1	1	24.485	24.357	465
2	1	1	0	1	0	2	1	2	7.5	1	66	2	3	0	0	1	1	1	0	2	1	54.777	35.116	466
1	2	1	30	1	30	2	1	1	3.5	1	46	1	1	0	0	0	1	1	0	1	1	38.661	167.281	468
1	2	1	10	1	11	2	1	3	4.2	1	82	3	5	0	0	1	3	1	0	3	2	127.835	53.637	470
1	2	1	0	1	0	2	1	1	4.5	1	39	1	2	0	0	1	0	0	0	1	1	32.541	42.433	472
1	2	1	28	1	28	1	0	0	4	1	52	1	1	0	0	1	1	1	0	1	1	9.333	13.716	475
