# Supplementary material for: Apelin and apelin receptor expression in renal cell carcinoma
Source: Br J Cancer. 2019 Feb 20;120(6):633–9. doi: 10.1038/s41416-019-0396-7 (PMC6461937; doi:10.1038/s41416-019-0396-7)
Supplement: Supplementary file 10 — Database IHC [file 41416_2019_396_MOESM10_ESM.xlsx]

## Sheet: Berliner TMA mit ISUP
Sex	ECOG_Performance_Status	OPart	Age	Lymphadenektomie	Adrenalektomie	pT_num	pN_num	M_num	Hist_num	Histology_numerical	G_num	Grading_groups	R_num	R_status	pT1v2v34	pT1v2v3av3bc4	pT1v2v3av3bv3c4	Metastasis_group	pT1v234	Age67	Claudin1membran_negvspos	pT1v2v3v4	ISUP_Grade	Histotyp_KOR	Histotyp_Num	deceased1_alive0_2017	deceased1_alive0_2017_180	OS_end_2017	OS_end_2017_180	ZYT_MIN	ZYT_MAX	MEM_MIN	MEM_MAX	VAS_MIN	VAS_MAX	ZV_MIN	ZV_MAX	VAS_MIN_DI	VAS_MIN_0_1_23	VAS_MIN_0_12_3	ZYT_MAX_012_3	PD-L1
1	0	1	39	0	1	3	1	3	1	1	2	2	0	0	1	1	1	0	1	0	1	2		chromophob	3	0	0	267	180	1	3	2	2	1	2	1	3	0	1	1	1
2	0	1	66	1	1	7	1	3	1	1	2	2	0	0	2	3	4	0	1	0	0	4	4	klar-/hellzellig	1	1	1	12	12	2	2	1	1	1	1	1	2	0	1	1	0
1	1	1	49	1	1	4	2	1	1	1	3	3	0	0	2	2	2	1	1	0	1	3	4	klar-/hellzellig	1	0	0	186	180	1	1	0	0	2	2	1	2	1	2	1	0
1	0	1	57	1	1	5	2	3	1	1	3	3	0	0	2	3	3	0	1	0	0	3	4	klar-/hellzellig	1	1	1	112	112	0	1	0	0	1	1	0	1	0	1	1	0
1	1	1	69	0	1	5	1	3	1	1	2	2	1	1	2	3	3	0	1	1	1	3	3	papillär	2	1	1	48	48	1	1	0	0	2	2	1	2	1	2	1	0
1	0	1	58	1	1	4	1	2	7	1	2	2	#NULL!	#NULL!	2	2	2	1	1	0	1	3	2	klar-/hellzellig	1	1	1	66	66	1	1	0	1	1	2	1	2	0	1	1	0
2	0	1	56	1	1	4	1	3	1	1	2	2	0	0	2	2	2	0	1	0	0	3	4	klar-/hellzellig	1	0	0	258	180	0	0	0	0	0	1	0	1	0	0	0	0
2	0	1	66	1	1	5	1	3	1	1	2	2	0	0	2	3	3	0	1	0	0	3	2	klar-/hellzellig	1	1	1	25	25	0	1	0	1	1	2	0	2	0	1	1	0
1	1	1	45	1	1	2	1	1	1	1	2	2	0	0	0	0	0	1	0	0	1	1	1	klar-/hellzellig	1	1	1	149	149	0	0	0	0	1	1	0	1	0	1	1	0
2	1	1	68	1	1	5	1	3	1	1	2	2	0	0	2	3	3	0	1	1	0	3	1	klar-/hellzellig	1	1	1	106	106	0	0	0	0	0	0	0	0	0	0	0	0
1	0	1	58	1	1	4	1	3	1	1	2	2	0	0	2	2	2	0	1	0	0	3	4	klar-/hellzellig	1	1	0	191	180	0	0	0	0	1	3	0	3	0	1	1	0
1	0	1	58	0	1	5	1	1	1	1	2	2	0	0	2	3	3	1	1	0	1	3	2	klar-/hellzellig	1	1	1	26	26	2	3	2	2	2	2	2	3	1	2	1	1
1	0	1	68	1	1	5	1	1	8	1	4	3	0	0	2	3	3	1	1	1	0	3	4	klar-/hellzellig	1	1	1	15	15	0	1	0	0	0	1	0	1	0	0	0	0
1	1	1	46	1	0	3	2	3	1	1	2	2	0	0	1	1	1	0	1	0	1	2	2	klar-/hellzellig	1	0	0	179	179	1	1	0	0	0	1	0	1	0	0	0	0
1	0	1	60	1	1	4	1	2	2	2	2	2	0	0	2	2	2	1	1	0	0	3	2	klar-/hellzellig	1	1	1	32	32	1	1	1	1	2	2	1	2	1	2	1	0
1	0	1	59	1	1	2	1	3	1	1	1	1	0	0	0	0	0	0	0	0	0	1	1	klar-/hellzellig	1	1	1	156	156	1	1	1	1	1	2	1	2	0	1	1	0
2	0	1	70	1	1	3	1	3	1	1	2	2	0	0	1	1	1	0	1	1	0	2	3	klar-/hellzellig	1	0	0	179	179	1	2	1	1	1	2	1	2	0	1	1	0
2	0	1	62	1	1	3	1	3	1	1	2	2	0	0	1	1	1	0	1	0	0	2	2	klar-/hellzellig	1	1	1	106	106	1	1	1	1	2	2	1	2	1	2	1	0
1	2	1	68	1	1	1	1	3	1	1	2	2	#NULL!	#NULL!	0	0	0	0	0	1	0	1	2	klar-/hellzellig	1	1	1	136	136	0	1	0	1	1	2	0	2	0	1	1	0
1	0	1	60	0	1	4	1	3	1	1	2	2	0	0	2	2	2	0	1	0	0	3	2	klar-/hellzellig	1	1	1	23	23	0	0	0	0	0	1	0	1	0	0	0	0
2	0	1	55	1	1	1	1	3	1	1	2	2	0	0	0	0	0	0	0	0	0	1	1	klar-/hellzellig	1	0	0	178	178	1	1	3	3	3	3	1	3	1	2	2	0
2	0	1	65	1	1	2	1	3	1	1	2	2	0	0	0	0	0	0	0	0	0	1	3	klar-/hellzellig	1	1	1	162	162	1	2	1	1	2	2	1	2	1	2	1	0
1	1	1	61	1	1	3	1	3	8	1	3	3	0	0	1	1	1	0	1	0	1	2	4	klar-/hellzellig	1	0	0	177	177	1	2	0	0	0	0	0	2	0	0	0	0
2	0	1	43	1	1	1	1	3	1	1	2	2	0	0	0	0	0	0	0	0	0	1	2	klar-/hellzellig	1	0	0	177	177	1	1	1	1	3	3	1	3	1	2	2	0
2	0	2	66	0	0	1	1	3	1	1	1	1	0	0	0	0	0	0	0	0	0	1	2	klar-/hellzellig	1	0	0	177	177	1	1	1	1	2	3	1	3	1	2	1	0
2	1	1	61	0	0	1	1	3	1	1	1	1	0	0	0	0	0	0	0	0	0	1	1	klar-/hellzellig	1	0	0	177	177	1	1	3	3	3	3	1	3	1	2	2	0
1	1	1	49	1	1	1	1	3	2	2	2	2	0	0	0	0	0	0	0	0	0	1	2	klar-/hellzellig	1	0	0	177	177	0	1	0	1	3	3	0	3	1	2	2	0
1	0	1	65	1	1	1	1	3	2	2	2	2	0	0	0	0	0	0	0	0	0	1	3	klar-/hellzellig	1	1	0	222	180	2	2	2	2	2	2	2	2	1	2	1	0
2	0	1	58	1	1	5	1	1	1	1	3	3	0	0	2	3	3	1	1	0	0	3	3	klar-/hellzellig	1	1	1	21	21	0	0	0	0	0	0	0	0	0	0	0	0
1	1	1	64	1	1	2	1	3	1	1	2	2	0	0	0	0	0	0	0	0	0	1	2	klar-/hellzellig	1	0	0	175	175	1	3	0	2	2	2	1	3	1	2	1	1
1	0	1	59	1	1	5	1	3	1	1	2	2	0	0	2	3	3	0	1	0	0	3	2	klar-/hellzellig	1	1	1	65	65	1	1	1	1	1	2	1	2	0	1	1	0
1	0	1	45	1	1	5	1	3	8	1	3	3	0	0	2	3	3	0	1	0	0	3	4	klar-/hellzellig	1	1	1	145	145	1	1	0	0	1	1	1	1	0	1	1	0
1	0	1	57	1	1	3	1	3	1	1	1	1	0	0	1	1	1	0	1	0	0	2	2	klar-/hellzellig	1	0	0	174	174	1	2	1	1	2	2	1	2	1	2	1	0
1	0	3	60	1	1	5	1	3	1	1	1	1	0	0	2	3	3	0	1	0	0	3	1	klar-/hellzellig	1	0	0	174	174	0	1	1	1	1	1	0	1	0	1	1	0
2	0	1	66	1	1	1	1	3	1	1	2	2	0	0	0	0	0	0	0	0	1	1	2	klar-/hellzellig	1	0	0	174	174	0	0	0	1	1	3	0	3	0	1	1	0
2	0	1	65	1	1	5	1	3	1	1	3	3	#NULL!	#NULL!	2	3	3	0	1	0	0	3	2	klar-/hellzellig	1	0	0	232	180	0	0	0	0	3	3	0	3	1	2	2	0
1	0	1	73	0	0	1	1	3	1	1	2	2	0	0	0	0	0	0	0	1	0	1	1	klar-/hellzellig	1	1	1	171	171	1	2	1	2	2	2	1	2	1	2	1	0
1	0	1	50	1	1	2	1	2	1	1	2	2	0	0	0	0	0	1	0	0	0	1	2	klar-/hellzellig	1	1	0	184	180	0	1	0	1	2	2	0	2	1	2	1	0
2	0	1	64	1	1	1	1	3	1	1	2	2	0	0	0	0	0	0	0	0	0	1	2	klar-/hellzellig	1	0	0	173	173	1	1	1	2	2	2	1	2	1	2	1	0
2	0	1	50	1	1	4	1	3	1	1	3	3	0	0	2	2	2	0	1	0	0	3		chromophob	3	0	0	173	173	1	2	1	2	1	1	1	2	0	1	1	0
2	1	1	65	1	0	5	1	3	1	1	3	3	0	0	2	3	3	0	1	0	0	3	2	klar-/hellzellig	1	1	1	23	23	0	1	0	1	0	1	0	1	0	0	0	0
1	1	1	61	1	1	5	1	3	1	1	2	2	0	0	2	3	3	0	1	0	0	3	3	klar-/hellzellig	1	0	0	172	172	0	1	0	0	2	2	0	2	1	2	1	0
2	0	1	74	1	1	2	1	3	1	1	1	1	0	0	0	0	0	0	0	1	0	1	1	klar-/hellzellig	1	0	0	172	172	1	1	2	2	2	2	1	2	1	2	1	0
2	0	1	59	1	1	2	1	3	1	1	2	2	0	0	0	0	0	0	0	0	0	1		chromophob	3	0	0	171	171	2	2	1	1	1	1	1	2	0	1	1	0
1	1	1	41	0	0	4	1	2	1	1	2	2	0	0	2	2	2	1	1	0	1	3	4	klar-/hellzellig	1	1	1	6	6	1	1	0	0	0	0	0	1	0	0	0	0
1	1	2	59	0	0	4	1	3	1	1	2	2	0	0	2	2	2	0	1	0	0	3	1	klar-/hellzellig	1	1	1	107	107	3	3	2	2	2	2	2	3	1	2	1	1
1	1	1	35	1	1	5	1	3	1	1	3	3	1	1	2	3	3	0	1	0	0	3	2	klar-/hellzellig	1	1	1	21	21	0	1	0	0	2	2	0	2	1	2	1	0
1	0	1	61	0	1	3	1	3	1	1	2	2	0	0	1	1	1	0	1	0	0	2	3	klar-/hellzellig	1	1	1	146	146	1	2	0	2	2	3	1	3	1	2	1	0
2	2	1	79	1	0	5	1	3	1	1	2	2	1	1	2	3	3	0	1	1	0	3	3	klar-/hellzellig	1	1	1	37	37	0	1	0	0	1	1	0	1	0	1	1	0
1	0	2	60	0	0	1	1	3	1	1	2	2	0	0	0	0	0	0	0	0	0	1	1	klar-/hellzellig	1	0	0	169	169	1	1	2	2	2	2	1	2	1	2	1	0
1	0	1	70	0	0	1	1	3	1	1	2	2	0	0	0	0	0	0	0	1	0	1	2	klar-/hellzellig	1	1	1	106	106	0	2	0	1	3	3	0	3	1	2	2	0
2	0	1	71	1	1	1	1	3	1	1	2	2	0	0	0	0	0	0	0	1	0	1	2	klar-/hellzellig	1	0	0	169	169	0	1	0	2	1	2	0	2	0	1	1	0
1	0	1	54	1	1	1	1	3	1	1	2	2	0	0	0	0	0	0	0	0	1	1	1	klar-/hellzellig	1	0	0	169	169	1	2	2	3	1	2	1	2	0	1	1	0
2	0	1	78	0	1	1	1	3	1	1	2	2	0	0	0	0	0	0	0	1	0	1	2	klar-/hellzellig	1	1	1	151	151	1	1	1	1	2	3	1	3	1	2	1	0
1	1	1	68	0	0	2	1	3	1	1	2	2	0	0	0	0	0	0	0	1	0	1	2	klar-/hellzellig	1	1	1	157	157	0	1	0	0	2	2	0	2	1	2	1	0
1	1	1	71	0	1	1	1	3	1	1	2	2	0	0	0	0	0	0	0	1	1	1	2	klar-/hellzellig	1	1	1	153	153	1	2	1	1	3	3	1	3	1	2	2	0
2	1	1	62	1	1	1	1	3	1	1	2	2	0	0	0	0	0	0	0	0	1	1	3	klar-/hellzellig	1	0	0	168	168	1	2	1	1	1	1	1	2	0	1	1	0
1	0	1	64	1	1	1	1	3	1	1	2	2	0	0	0	0	0	0	0	0	0	1	2	klar-/hellzellig	1	0	0	167	167	1	1	1	1	3	3	1	3	1	2	2	0
1	2	1	68	0	0	1	1	3	1	1	2	2	0	0	0	0	0	0	0	1	0	1	2	klar-/hellzellig	1	1	1	1	1	2	3	2	3	2	3	2	3	1	2	1	1
2	0	1	59	1	1	2	1	3	1	1	2	2	0	0	0	0	0	0	0	0	0	1	2	klar-/hellzellig	1	1	1	120	120	1	1	1	1	1	1	1	1	0	1	1	0
1	0	1	62	1	1	4	1	3	1	1	2	2	0	0	2	2	2	0	1	0	0	3	2	klar-/hellzellig	1	1	0	221	180	1	1	2	2	2	2	1	2	1	2	1	0
1	0	1	60	1	1	5	2	3	1	1	3	3	#NULL!	#NULL!	2	3	3	0	1	0	1	3	4	klar-/hellzellig	1	1	1	15	15	0	0	0	0	0	1	0	1	0	0	0	0
2	0	1	54	1	1	1	1	3	1	1	2	2	0	0	0	0	0	0	0	0	0	1	2	klar-/hellzellig	1	0	0	167	167	0	1	1	1	2	2	0	2	1	2	1	0
1	1	1	72	0	1	1	1	3	1	1	2	2	0	0	0	0	0	0	0	1	0	1	1	klar-/hellzellig	1	1	1	3	3	0	0	1	2	1	2	0	2	0	1	1	0
1	1	1	54	0	0	1	1	3	1	1	2	2	0	0	0	0	0	0	0	0	0	1	3	klar-/hellzellig	1	1	1	160	160	0	2	1	1	3	3	0	3	1	2	2	0
1	0	1	62	1	1	3	1	3	1	1	2	2	0	0	1	1	1	0	1	0	0	2		chromophob	3	0	0	166	166	2	2	2	3	1	1	1	2	0	1	1	0
2	0	1	59	1	1	5	1	3	1	1	2	2	#NULL!	#NULL!	2	3	3	0	1	0	0	3	2	klar-/hellzellig	1	1	1	74	74	0	1	0	1	2	2	0	2	1	2	1	0
1	0	1	68	1	1	2	1	3	1	1	2	2	0	0	0	0	0	0	0	1	0	1	1	klar-/hellzellig	1	1	0	182	180	1	1	2	2	2	2	1	2	1	2	1	0
2	0	1	60	1	1	5	1	3	1	1	1	1	0	0	2	3	3	0	1	0	0	3	2	klar-/hellzellig	1	0	0	166	166	0	0	0	0	1	1	0	1	0	1	1	0
1	0	1	55	1	1	2	1	3	1	1	1	1	#NULL!	#NULL!	0	0	0	0	0	0	0	1	1	klar-/hellzellig	1	0	0	166	166	1	1	1	1	2	2	1	2	1	2	1	0
1	1	1	74	1	1	5	1	3	8	1	3	3	1	1	2	3	3	0	1	1	0	3	4	klar-/hellzellig	1	1	1	10	10	1	2	0	0	0	3	0	3	0	0	0	0
1	0	1	46	1	1	2	1	3	1	1	1	1	0	0	0	0	0	0	0	0	0	1	2	klar-/hellzellig	1	0	0	165	165	1	1	2	3	3	3	1	3	1	2	2	0
1	0	1	60	1	1	4	1	2	1	1	2	2	0	0	2	2	2	1	1	0	1	3	2	klar-/hellzellig	1	1	1	43	43	1	1	0	0	2	3	1	3	1	2	1	0
2	0	1	75	1	1	1	1	3	7	1	3	3	0	0	0	0	0	0	0	1	1	1	4	klar-/hellzellig	1	1	1	7	7	1	1	1	1	0	0	0	1	0	0	0	0
1	0	1	66	1	1	1	1	3	1	1	2	2	0	0	0	0	0	0	0	0	1	1	2	klar-/hellzellig	1	0	0	165	165	0	0	0	0	0	0	0	0	0	0	0	0
1	1	1	71	1	1	4	1	2	1	1	2	2	0	0	2	2	2	1	1	1	0	3	1	klar-/hellzellig	1	1	1	104	104	1	2	1	2	2	2	1	2	1	2	1	0
2	0	1	65	1	1	3	1	3	1	1	2	2	0	0	1	1	1	0	1	0	0	2	2	klar-/hellzellig	1	0	0	179	179	1	2	1	1	1	2	1	2	0	1	1	0
1	1	2	71	0	0	3	1	3	1	1	2	2	#NULL!	#NULL!	1	1	1	0	1	1	0	2	2	klar-/hellzellig	1	1	1	30	30	2	2	1	2	2	2	2	2	1	2	1	0
1	1	1	66	1	1	5	1	3	1	1	2	2	0	0	2	3	3	0	1	0	0	3	3	klar-/hellzellig	1	1	1	34	34	0	1	1	2	2	2	0	2	1	2	1	0
2	0	1	72	1	1	2	1	3	1	1	1	1	0	0	0	0	0	0	0	1	0	1	2	klar-/hellzellig	1	0	0	27	27	1	2	0	1	2	2	1	2	1	2	1	0
1	0	1	77	0	1	1	1	3	1	1	2	2	0	0	0	0	0	0	0	1	1	1	2	klar-/hellzellig	1	1	1	0	0	2	3	2	2	2	2	2	3	1	2	1	1
2	0	1	44	1	1	1	1	3	1	1	1	1	0	0	0	0	0	0	0	0	0	1	1	klar-/hellzellig	1	0	0	163	163	1	2	2	3	2	2	1	2	1	2	1	0
1	0	1	76	0	0	3	1	3	1	1	2	2	0	0	1	1	1	0	1	1	0	2	2	klar-/hellzellig	1	1	1	105	105	1	2	1	1	2	2	1	2	1	2	1	0
1	0	1	77	1	1	4	1	3	2	2	1	1	0	0	2	2	2	0	1	1	1	3	2	papillär	2	1	1	131	131	1	1	1	1	0	1	0	1	0	0	0	0
1	1	1	54	1	1	5	1	3	1	1	3	3	0	0	2	3	3	0	1	0	1	3	2	klar-/hellzellig	1	1	1	21	21	2	3	2	3	3	3	2	3	1	2	2	1
2	1	1	53	1	1	5	1	1	1	1	2	2	0	0	2	3	3	1	1	0	0	3	3	klar-/hellzellig	1	1	1	124	124	3	3	2	3	2	2	2	3	1	2	1	1
1	1	1	57	1	1	2	1	3	1	1	3	3	0	0	0	0	0	0	0	0	0	1	3	klar-/hellzellig	1	1	1	167	167	3	3	1	1	2	3	2	3	1	2	1	1
2	0	1	70	1	1	2	1	2	1	1	2	2	0	0	0	0	0	1	0	1	0	1	2	klar-/hellzellig	1	1	1	91	91	0	0	0	0	2	2	0	2	1	2	1	0
2	0	1	67	1	1	3	2	3	1	1	2	2	0	0	1	1	1	0	1	0	0	2	2	klar-/hellzellig	1	1	1	28	28	1	1	1	1	2	2	1	2	1	2	1	0
2	0	1	75	0	0	1	1	3	1	1	2	2	0	0	0	0	0	0	0	1	0	1	2	klar-/hellzellig	1	1	1	110	110	1	1	1	1	3	3	1	3	1	2	2	0
1	0	1	54	0	0	2	1	3	2	2	2	2	0	0	0	0	0	0	0	0	0	1	2	papillär	2	0	0	162	162	2	2	1	1	0	1	0	2	0	0	0	0
2	0	1	56	1	1	2	1	3	1	1	2	2	0	0	0	0	0	0	0	0	0	1	1	klar-/hellzellig	1	0	0	162	162	1	1	1	2	3	3	1	3	1	2	2	0
2	0	1	65	1	1	5	1	3	1	1	2	2	0	0	2	3	3	0	1	0	0	3	2	klar-/hellzellig	1	1	1	50	50	0	1	1	1	3	3	0	3	1	2	2	0
2	0	1	57	1	1	1	1	3	1	1	1	1	0	0	0	0	0	0	0	0	0	1	2	klar-/hellzellig	1	1	1	2	2	1	1	2	2	2	2	1	2	1	2	1	0
1	0	1	60	1	1	3	1	3	1	1	2	2	0	0	1	1	1	0	1	0	1	2	1	papillär	2	1	1	0	0	2	3	2	2	0	1	0	3	0	0	0	1
1	0	1	54	1	1	5	2	1	7	1	3	3	#NULL!	#NULL!	2	3	3	1	1	0	1	3	2	klar-/hellzellig	1	1	1	14	14	3	3	1	1	1	1	1	3	0	1	1	1
1	1	1	47	1	1	5	1	3	1	1	3	3	0	0	2	3	3	0	1	0	0	3	3	klar-/hellzellig	1	1	1	74	74	2	3	3	3	3	3	2	3	1	2	2	1
2	0	1	66	1	1	1	1	3	1	1	2	2	0	0	0	0	0	0	0	0	1	1	1	klar-/hellzellig	1	1	0	200	180	1	3	0	2	1	1	1	3	0	1	1	1
1	0	1	49	1	1	4	1	3	1	1	2	2	0	0	2	2	2	0	1	0	0	3	3	klar-/hellzellig	1	1	1	40	40	2	2	2	2	1	2	1	2	0	1	1	0
1	0	1	64	1	1	1	1	3	1	1	2	2	0	0	0	0	0	0	0	0	0	1	2	klar-/hellzellig	1	1	1	168	168	1	1	1	2	1	3	1	3	0	1	1	0
2	1	1	57	0	0	2	1	3	1	1	2	2	0	0	0	0	0	0	0	0	0	1	2	klar-/hellzellig	1	1	1	141	141	1	1	2	2	2	3	1	3	1	2	1	0
1	0	1	57	1	1	2	1	3	1	1	2	2	0	0	0	0	0	0	0	0	1	1	2	klar-/hellzellig	1	1	0	211	180	0	1	0	2	1	2	0	2	0	1	1	0
1	1	1	53	1	1	4	1	3	1	1	3	3	0	0	2	2	2	0	1	0	0	3	3	papillär	2	1	0	189	180	1	1	0	0	1	1	1	1	0	1	1	0
1	1	1	58	1	1	2	1	3	7	1	2	2	0	0	0	0	0	0	0	0	1	1	3	papillär	2	1	1	138	138	2	2	0	1	1	1	1	2	0	1	1	0
2	0	1	75	0	1	1	1	3	1	1	2	2	0	0	0	0	0	0	0	1	0	1	1	klar-/hellzellig	1	0	0	158	158	1	1	3	3	3	3	1	3	1	2	2	0
1	1	1	58	1	1	5	1	3	1	1	3	3	0	0	2	3	3	0	1	0	0	3	3	klar-/hellzellig	1	1	1	29	29	3	3	2	2	3	3	3	3	1	2	2	1
1	0	1	50	1	1	4	1	3	1	1	1	1	0	0	2	2	2	0	1	0	1	3	2	klar-/hellzellig	1	0	0	158	158	1	1	1	2	1	2	1	2	0	1	1	0
2	1	2	73	0	1	2	1	3	1	1	2	2	0	0	0	0	0	0	0	1	0	1	3	klar-/hellzellig	1	1	1	179	179	1	1	0	0	1	1	1	1	0	1	1	0
2	0	1	69	1	1	5	1	3	1	1	1	1	0	0	2	3	3	0	1	1	0	3	1	klar-/hellzellig	1	1	1	150	150	1	1	1	1	2	2	1	2	1	2	1	0
1	1	1	52	1	1	5	1	3	1	1	2	2	0	0	2	3	3	0	1	0	0	3	2	klar-/hellzellig	1	0	0	215	180	3	3	3	3	3	3	3	3	1	2	2	1
1	0	2	55	0	0	1	1	3	1	1	2	2	0	0	0	0	0	0	0	0	0	1	3	papillär	2	1	1	32	32	0	0	0	0	1	1	0	1	0	1	1	0
1	0	1	71	0	1	1	1	3	1	1	2	2	0	0	0	0	0	0	0	1	1	1	2	klar-/hellzellig	1	1	0	186	180	0	0	0	0	2	2	0	2	1	2	1	0
1	0	1	47	1	1	1	1	3	1	1	2	2	0	0	0	0	0	0	0	0	0	1	2	klar-/hellzellig	1	0	0	140	140	1	1	1	1	1	1	1	1	0	1	1	0
1	1	1	61	0	1	2	1	3	1	1	2	2	0	0	1	1	1	0	1	0	1	1	2	klar-/hellzellig	1	0	0	156	156	2	2	3	3	3	3	2	3	1	2	2	0
1	1	1	43	1	1	7	1	3	1	1	3	3	0	0	2	3	4	0	1	0	1	4	2	klar-/hellzellig	1	1	1	7	7	3	3	1	1	3	3	3	3	1	2	2	1
1	0	1	56	1	0	1	1	3	1	1	2	2	0	0	0	0	0	0	0	0	1	1	2	klar-/hellzellig	1	0	0	155	155	2	2	2	2	2	2	2	2	1	2	1	0
1	0	1	61	1	0	2	1	3	1	1	2	2	0	0	0	0	0	0	0	0	1	1	3	klar-/hellzellig	1	1	1	123	123	2	2	3	3	3	3	2	3	1	2	2	0
2	0	1	30	0	0	2	1	3	1	1	1	1	0	0	0	0	0	0	0	0	0	1	1	klar-/hellzellig	1	0	0	155	155	1	1	2	2	3	3	1	3	1	2	2	0
1	0	1	60	0	0	2	1	3	1	1	2	2	0	0	0	0	0	0	0	0	0	1	2	papillär	2	0	0	228	180	1	1	2	2	1	1	1	1	0	1	1	0
2	2	1	64	1	1	4	1	1	8	1	3	3	1	1	2	2	2	1	1	0	0	3	4	klar-/hellzellig	1	1	1	5	5	2	2	0	0	3	3	2	3	1	2	2	0
1	1	1	49	0	1	4	1	1	7	1	3	3	0	0	2	2	2	1	1	0	1	3	2	papillär	2	1	1	8	8	2	3	0	3	1	1	1	3	0	1	1	1
1	0	1	58	1	1	4	1	3	2	2	2	2	0	0	2	2	2	0	1	0	1	3	3	papillär	2	0	0	226	180	3	3	1	1	1	1	1	3	0	1	1	1
1	0	1	57	1	0	1	1	3	1	1	2	2	0	0	0	0	0	0	0	0	0	1	2	klar-/hellzellig	1	0	0	226	180	2	2	2	2	3	3	2	3	1	2	2	0
2	0	1	61	1	1	1	1	3	1	1	2	2	0	0	0	0	0	0	0	0	0	1	1	klar-/hellzellig	1	0	0	226	180	0	1	1	2	3	3	0	3	1	2	2	0
1	0	1	70	1	1	4	1	3	1	1	2	2	0	0	2	2	2	0	1	1	0	3	2	klar-/hellzellig	1	1	0	196	180	0	1	1	1	3	3	0	3	1	2	2	0
1	1	1	52	1	1	2	2	3	1	1	2	2	0	0	0	0	0	0	0	0	1	1	3	klar-/hellzellig	1	1	1	79	79	1	2	0	2	2	3	1	3	1	2	1	0
1	0	1	61	0	0	1	1	3	1	1	1	1	0	0	0	0	0	0	0	0	0	1	2	klar-/hellzellig	1	0	0	153	153	1	1	1	3	3	3	1	3	1	2	2	0
2	1	1	61	1	1	5	1	3	1	1	2	2	0	0	2	3	3	0	1	0	0	3	1	klar-/hellzellig	1	1	1	27	27	1	1	1	2	3	3	1	3	1	2	2	0
2	0	1	53	1	1	1	1	3	1	1	1	1	0	0	0	0	0	0	0	0	0	1	2	klar-/hellzellig	1	0	0	225	180	1	1	1	2	3	3	1	3	1	2	2	0
1	0	1	72	0	0	2	1	3	2	2	2	2	0	0	0	0	0	0	0	1	0	1	2	papillär	2	0	0	151	151	2	3	1	1	1	1	1	3	0	1	1	1
1	0	1	64	0	1	1	1	3	1	1	2	2	0	0	0	0	0	0	0	0	0	1	2	klar-/hellzellig	1	0	0	224	180	0	0	0	0	2	3	0	3	1	2	1	0
1	0	1	54	1	1	5	1	3	1	1	2	2	0	0	2	3	3	0	1	0	0	3	2	klar-/hellzellig	1	0	0	208	180	1	1	2	2	2	2	1	2	1	2	1	0
2	1	2	64	0	0	1	1	3	1	1	1	1	0	0	0	0	0	0	0	0	0	1	1	klar-/hellzellig	1	0	0	224	180	1	1	1	1	1	2	1	2	0	1	1	0
2	1	1	68	0	0	4	1	3	1	1	2	2	0	0	2	2	2	0	1	1	0	3	2	klar-/hellzellig	1	1	1	107	107	1	2	1	1	2	2	1	2	1	2	1	0
2	1	3	70	0	0	1	1	3	1	1	2	2	0	0	0	0	0	0	0	1	0	1	2	klar-/hellzellig	1	1	1	36	36	1	2	1	3	2	2	1	2	1	2	1	0
1	1	1	43	1	1	4	1	3	1	1	2	2	0	0	2	2	2	0	1	0	0	3	1	klar-/hellzellig	1	0	0	236	180	1	1	1	1	2	3	1	3	1	2	1	0
2	0	1	46	0	0	2	1	3	1	1	2	2	0	0	0	0	0	0	0	0	0	1	1	klar-/hellzellig	1	1	0	221	180	1	1	1	1	3	3	1	3	1	2	2	0
1	0	1	54	1	1	1	1	2	1	1	1	1	0	0	0	0	0	1	0	0	0	1	1	klar-/hellzellig	1	1	0	185	180	1	1	1	1	3	3	1	3	1	2	2	0
1	1	1	64	1	1	4	1	1	1	1	2	2	0	0	2	2	2	1	1	0	0	3	3	klar-/hellzellig	1	1	1	0	0	2	2	1	2	1	3	1	3	0	1	1	0
1	0	2	57	0	0	1	1	1	1	1	1	1	0	0	0	0	0	1	0	0	0	1	2	klar-/hellzellig	1	0	0	147	147	1	2	1	3	1	1	1	2	0	1	1	0
1	1	1	50	1	1	5	1	1	1	1	2	2	0	0	2	3	3	1	1	0	0	3	2	klar-/hellzellig	1	1	1	11	11	1	2	1	1	2	3	1	3	1	2	1	0
1	0	1	38	0	0	1	1	3	2	2	1	1	0	0	0	0	0	0	0	0	1	1	3	papillär	2	0	0	146	146	3	3	1	1	1	1	1	3	0	1	1	1
1	1	1	42	1	0	4	1	3	2	2	2	2	0	0	2	2	2	0	1	0	0	3	3	papillär	2	0	0	146	146	2	3	3	3	1	1	1	3	0	1	1	1	50	2
1	0	1	63	0	0	2	1	3	1	1	2	2	0	0	0	0	0	0	0	0	1	1	2	klar-/hellzellig	1	1	1	157	157	3	3	2	3	1	1	1	3	0	1	1	1
1	1	2	44	0	0	1	1	3	2	2	1	1	0	0	0	0	0	0	0	0	1	1	1	papillär	2	0	0	146	146	3	3	0	0	1	1	1	3	0	1	1	1
2	0	1	61	1	1	2	1	3	1	1	2	2	0	0	0	0	0	0	0	0	0	1	2	klar-/hellzellig	1	0	0	220	180	2	2	3	3	1	1	1	2	0	1	1	0
1	0	1	67	1	1	2	1	3	1	1	2	2	0	0	0	0	0	0	0	0	0	1	2	klar-/hellzellig	1	0	0	146	146	3	3	1	1	1	1	1	3	0	1	1	1
1	1	1	71	0	0	2	1	3	1	1	3	3	0	0	0	0	0	0	0	1	1	1	4	klar-/hellzellig	1	1	1	62	62	2	2	0	0	1	1	1	2	0	1	1	0
1	0	1	76	1	1	2	1	3	7	1	2	2	0	0	0	0	0	0	0	1	0	1	2	klar-/hellzellig	1	1	1	54	54	1	2	1	1	2	3	1	3	1	2	1	0
1	0	2	64	0	0	2	1	3	1	1	2	2	0	0	0	0	0	0	0	0	0	1	2	klar-/hellzellig	1	0	0	217	180	1	2	2	3	1	2	1	2	0	1	1	0
2	2	1	56	1	1	5	1	3	1	1	2	2	1	1	2	3	3	0	1	0	0	3	1	klar-/hellzellig	1	1	1	14	14	0	1	0	1	1	3	0	3	0	1	1	0
1	0	1	49	1	0	1	1	3	1	1	2	2	0	0	0	0	0	0	0	0	1	1	3	klar-/hellzellig	1	0	0	217	180	1	3	1	3	2	3	1	3	1	2	1	1
2	0	1	48	1	1	1	1	3	1	1	1	1	0	0	0	0	0	0	0	0	0	1	1	klar-/hellzellig	1	0	0	143	143	2	2	2	3	3	3	2	3	1	2	2	0	20	1
2	0	1	69	1	1	5	1	3	1	1	1	1	0	0	2	3	3	0	1	1	0	3	1	klar-/hellzellig	1	0	0	215	180	0	2	0	2	3	3	0	3	1	2	2	0
2	0	1	54	1	0	1	1	3	1	1	2	2	0	0	0	0	0	0	0	0	0	1	2	klar-/hellzellig	1	0	0	215	180	1	3	1	3	3	3	1	3	1	2	2	1
1	0	1	77	1	1	2	1	3	1	1	2	2	0	0	0	0	0	0	0	1	0	1	2	klar-/hellzellig	1	1	1	114	114	1	1	1	1	1	3	1	3	0	1	1	0
2	0	1	43	1	1	1	1	2	1	1	2	2	0	0	0	0	0	1	0	0	0	1	2	klar-/hellzellig	1	1	1	123	123	2	2	3	3	3	3	2	3	1	2	2	0
2	0	1	70	0	1	1	1	3	1	1	2	2	0	0	0	0	0	0	0	1	0	1	2	klar-/hellzellig	1	0	0	213	180	3	3	2	2	1	1	1	3	0	1	1	1
1	0	1	70	1	1	5	1	3	1	1	2	2	0	0	2	3	3	0	1	1	1	3	2	klar-/hellzellig	1	1	1	35	35	2	2	1	1	2	2	2	2	1	2	1	0	0
2	0	1	40	1	1	1	1	3	1	1	2	2	0	0	0	0	0	0	0	0	0	1	2	klar-/hellzellig	1	0	0	213	180	1	1	1	1	3	3	1	3	1	2	2	0	0
1	0	1	57	1	1	1	1	3	1	1	2	2	0	0	0	0	0	0	0	0	0	1	2	klar-/hellzellig	1	0	0	226	180	1	1	2	2	2	2	1	2	1	2	1	0
1	0	1	70	0	0	1	1	3	1	1	2	2	0	0	0	0	0	0	0	1	1	1	1	klar-/hellzellig	1	1	1	115	115	1	1	1	1	1	1	1	1	0	1	1	0
1	0	1	70	1	0	2	1	3	1	1	2	2	0	0	0	0	0	0	0	1	0	1	2	klar-/hellzellig	1	1	0	193	180	1	2	0	1	3	3	1	3	1	2	2	0	30	1
2	1	1	63	1	1	2	1	3	1	1	2	2	0	0	0	0	0	0	0	0	0	1	2	klar-/hellzellig	1	1	1	175	175	1	1	1	1	1	1	1	1	0	1	1	0
1	1	1	80	0	0	4	1	3	1	1	2	2	0	0	2	2	2	0	1	1	1	3	3	klar-/hellzellig	1	1	1	21	21	1	1	2	2	2	2	1	2	1	2	1	0
1	0	1	50	0	0	1	1	3	2	2	2	2	0	0	0	0	0	0	0	0	1	1	2	papillär	2	0	0	137	137	1	1	1	1	3	3	1	3	1	2	2	0
1	1	1	55	1	1	5	1	3	1	1	3	3	1	1	2	3	3	0	1	0	0	3	2	klar-/hellzellig	1	1	1	20	20	2	2	1	1	2	2	2	2	1	2	1	0
1	0	1	66	0	0	3	1	3	6	1	2	2	0	0	1	1	1	0	1	0	0	2	2	klar-/hellzellig	1	1	1	6	6	3	3	2	2	2	2	2	3	1	2	1	1	10
2	1	1	53	0	0	5	1	3	1	1	2	2	0	0	2	3	3	0	1	0	0	3	2	klar-/hellzellig	1	1	1	0	0	0	2	0	2	2	3	0	3	1	2	1	0
2	0	1	64	1	1	1	1	3	1	1	2	2	0	0	0	0	0	0	0	0	0	1	2	klar-/hellzellig	1	0	0	207	180	1	1	2	2	3	3	1	3	1	2	2	0	0
1	0	1	54	0	0	2	1	3	1	1	2	2	0	0	0	0	0	0	0	0	0	1	3	klar-/hellzellig	1	0	0	207	180	0	1	1	1	3	3	0	3	1	2	2	0	10	1
2	1	1	71	1	1	3	1	3	1	1	2	2	0	0	1	1	1	0	1	1	0	2	2	klar-/hellzellig	1	0	0	134	134	1	1	1	1	2	2	1	2	1	2	1	0
1	0	1	66	0	1	4	1	3	1	1	2	2	0	0	2	2	2	0	1	0	0	3	1	klar-/hellzellig	1	0	0	207	180	1	1	2	2	1	3	1	3	0	1	1	0
1	0	1	51	1	1	1	1	3	1	1	2	2	0	0	0	0	0	0	0	0	0	1	2	klar-/hellzellig	1	0	0	206	180	1	1	1	1	3	3	1	3	1	2	2	0
2	1	1	57	0	0	4	1	3	1	1	2	2	0	0	2	2	2	0	1	0	0	3	2	klar-/hellzellig	1	0	0	133	133	1	1	2	2	2	3	1	3	1	2	1	0
1	1	1	66	1	1	3	1	3	2	2	2	2	0	0	1	1	1	0	1	0	1	2	3	papillär	2	1	1	40	40	0	1	0	1	1	2	0	2	0	1	1	0
1	1	1	62	0	1	1	1	3	1	1	2	2	0	0	0	0	0	0	0	0	1	1	1	klar-/hellzellig	1	0	0	132	132	1	1	3	3	1	2	1	2	0	1	1	0
1	0	1	54	1	1	2	1	3	1	1	2	2	0	0	0	0	0	0	0	0	0	1	3	klar-/hellzellig	1	0	0	132	132	0	1	0	1	2	3	0	3	1	2	1	0
1	0	1	69	0	0	1	1	3	1	1	2	2	0	0	0	0	0	0	0	1	0	1	3	klar-/hellzellig	1	0	0	205	180	2	2	2	3	1	2	1	2	0	1	1	0
1	0	1	58	0	1	2	1	3	1	1	2	2	0	0	0	0	0	0	0	0	0	1	2	klar-/hellzellig	1	0	0	205	180	0	1	0	1	2	2	0	2	1	2	1	0
2	0	1	40	1	1	2	1	3	1	1	2	2	0	0	0	0	0	0	0	0	1	1	4	klar-/hellzellig	1	0	0	133	133	1	2	1	1	1	1	1	2	0	1	1	0
1	0	1	63	1	1	2	1	3	1	1	2	2	0	0	0	0	0	0	0	0	0	1		chromophob	3	0	0	203	180	0	0	0	0	1	1	0	1	0	1	1	0
1	0	1	72	1	1	3	1	3	1	1	2	2	0	0	1	1	1	0	1	1	0	2	2	klar-/hellzellig	1	0	0	201	180	1	1	2	2	3	3	1	3	1	2	2	0
1	0	1	63	1	1	2	1	3	1	1	3	3	0	0	0	0	0	0	0	0	0	1	3	klar-/hellzellig	1	1	1	97	97	2	3	0	0	2	3	2	3	1	2	1	1
1	0	1	67	1	0	1	1	3	1	1	2	2	0	0	0	0	0	0	0	0	0	1	1	klar-/hellzellig	1	1	1	177	177	1	1	2	2	3	3	1	3	1	2	2	0
1	1	1	41	1	1	3	1	3	2	2	2	2	0	0	1	1	1	0	1	0	1	2	3	papillär	2	0	0	129	129	2	2	2	2	1	1	1	2	0	1	1	0
1	0	1	65	0	0	2	1	3	1	1	2	2	0	0	0	0	0	0	0	0	0	1	2	klar-/hellzellig	1	0	0	127	127	2	2	2	2	2	2	2	2	1	2	1	0
1	1	2	61	0	0	1	1	3	2	2	2	2	0	0	0	0	0	0	0	0	1	1	1	papillär	2	0	0	196	180	1	2	0	0	1	1	1	2	0	1	1	0
1	0	1	57	1	1	1	1	3	1	1	2	2	0	0	0	0	0	0	0	0	0	1	3	klar-/hellzellig	1	0	0	123	123	1	2	2	3	2	2	1	2	1	2	1	0
1	0	2	48	1	0	1	1	3	2	2	1	1	0	0	0	0	0	0	0	0	0	1	2	papillär	2	0	0	195	180	3	3	2	2	1	1	1	3	0	1	1	1
1	1	2	65	0	0	1	1	3	1	1	2	2	0	0	0	0	0	0	0	0	0	1	2	klar-/hellzellig	1	0	0	122	122	1	1	2	2	2	2	1	2	1	2	1	0
2	0	1	48	0	0	4	1	3	1	1	2	2	0	0	2	2	2	0	1	0	0	3	2	klar-/hellzellig	1	0	0	121	121	1	2	0	3	1	1	1	2	0	1	1	0
1	0	1	72	1	1	5	1	3	1	1	2	2	0	0	2	3	3	0	1	1	1	3	2	klar-/hellzellig	1	1	1	12	12	2	2	2	3	2	2	2	2	1	2	1	0
2	0	1	84	0	1	5	1	3	1	1	2	2	0	0	2	3	3	0	1	1	0	3	2	klar-/hellzellig	1	0	0	194	180	2	2	2	2	2	2	2	2	1	2	1	0	90	3
1	0	1	55	0	0	1	1	3	1	1	2	2	0	0	0	0	0	0	0	0	0	1	1	klar-/hellzellig	1	0	0	121	121	1	1	2	2	2	2	1	2	1	2	1	0	1	3
1	0	1	64	1	1	3	1	3	1	1	2	2	0	0	1	1	1	0	1	0	0	2	2	klar-/hellzellig	1	1	1	64	64	3	3	1	1	2	2	2	3	1	2	1	1	5	2
1	1	1	58	0	1	2	1	3	1	1	2	2	0	0	0	0	0	0	0	0	0	1	3	klar-/hellzellig	1	1	1	130	130	1	1	1	1	1	1	1	1	0	1	1	0	100	3
1	0	2	86	0	0	1	1	3	1	1	2	2	0	0	0	0	0	0	0	1	1	1	2	klar-/hellzellig	1	1	1	153	153	2	2	2	2	1	1	1	2	0	1	1	0	70	3
1	0	1	50	1	0	1	1	3	1	1	2	2	0	0	0	0	0	0	0	0	0	1	2	klar-/hellzellig	1	0	0	193	180	1	1	0	1	1	3	1	3	0	1	1	0	95	2
1	0	1	64	1	1	3	1	3	3	3	2	2	0	0	1	1	1	0	1	0	0	2		chromophob	3	0	0	120	120	2	2	1	1	1	1	1	2	0	1	1	0	1	1
2	0	1	59	1	1	5	1	1	1	1	3	3	#NULL!	#NULL!	2	3	3	1	1	0	0	3	3	klar-/hellzellig	1	0	0	119	119	3	3	0	0	1	2	1	3	0	1	1	1	0
1	0	1	61	0	1	4	1	2	7	1	2	2	0	0	2	2	2	1	1	0	1	3	2	klar-/hellzellig	1	1	1	30	30	1	1	1	1	2	2	1	2	1	2	1	0	50	1
2	1	1	76	1	1	3	1	3	1	1	2	2	0	0	1	1	1	0	1	1	0	2	2	klar-/hellzellig	1	1	1	53	53	1	1	1	1	2	2	1	2	1	2	1	0	70	2
2	1	1	64	1	1	5	2	1	1	1	3	3	2	1	2	3	3	1	1	0	0	3	4	klar-/hellzellig	1	1	1	2	2	2	3	0	1	1	2	1	3	0	1	1	1	0
1	0	2	50	0	0	1	1	3	1	1	1	1	0	0	0	0	0	0	0	0	0	1	1	klar-/hellzellig	1	0	0	190	180	2	2	2	2	1	1	1	2	0	1	1	0	80	2
1	0	1	73	1	1	2	1	3	1	1	2	2	0	0	0	0	0	0	0	1	0	1	2	klar-/hellzellig	1	1	1	109	109	1	2	2	3	3	3	1	3	1	2	2	0	10	2
1	1	1	57	1	1	3	1	3	8	1	3	3	0	0	1	1	1	0	1	0	0	2	4	klar-/hellzellig	1	1	1	129	129	1	1	0	1	0	2	0	2	0	0	0	0	95	3
2	0	1	71	0	0	1	1	3	1	1	2	2	0	0	0	0	0	0	0	1	0	1	1	klar-/hellzellig	1	1	1	58	58	0	0	1	1	1	1	0	1	0	1	1	0	5	1
2	0	1	58	1	1	2	1	3	1	1	2	2	0	0	0	0	0	0	0	0	0	1	2	klar-/hellzellig	1	0	0	189	180	1	2	3	3	3	3	1	3	1	2	2	0	80	2
1	0	1	56	0	1	1	1	3	1	1	2	2	0	0	0	0	0	0	0	0	0	1	2	klar-/hellzellig	1	0	0	188	180	1	1	2	2	3	3	1	3	1	2	2	0	80	4
2	1	1	71	0	1	4	1	3	1	1	1	1	0	0	2	2	2	0	1	1	0	3	1	klar-/hellzellig	1	1	1	115	115	0	1	1	1	2	3	0	3	1	2	1	0	70	2
2	0	1	72	1	1	1	1	3	1	1	2	2	0	0	0	0	0	0	0	1	0	1	3	klar-/hellzellig	1	1	1	173	173	1	1	2	2	3	3	1	3	1	2	2	0	80	3
2	1	1	48	1	1	5	2	1	1	1	3	3	0	0	2	3	3	1	1	0	0	3	3	klar-/hellzellig	1	1	1	25	25	1	2	3	3	3	3	1	3	1	2	2	0	80	2
1	1	1	64	1	1	1	1	1	1	1	2	2	0	0	0	0	0	1	0	0	1	1	2	klar-/hellzellig	1	1	1	44	44	1	2	1	1	1	1	1	2	0	1	1	0	70	3
1	1	1	62	1	1	5	2	3	3	3	2	2	2	1	2	3	3	0	1	0	1	3	2	klar-/hellzellig	1	0	0	112	112	2	2	2	2	3	3	2	3	1	2	2	0	80	3
2	0	1	63	0	0	1	1	3	1	1	2	2	0	0	0	0	0	0	0	0	0	1	2	klar-/hellzellig	1	0	0	185	180	1	1	0	0	1	1	1	1	0	1	1	0	95	3
2	0	1	79	0	0	2	1	3	3	3	2	2	0	0	0	0	0	0	0	1	0	1		chromophob	3	1	1	64	64	2	2	1	3	1	1	1	2	0	1	1	0	0
1	0	1	58	0	0	4	1	3	1	1	2	2	0	0	2	2	2	0	1	0	1	3	3	klar-/hellzellig	1	0	0	109	109	1	2	1	2	1	3	1	3	0	1	1	0	50	3
1	0	1	63	0	0	1	1	3	1	1	2	2	0	0	0	0	0	0	0	0	0	1	2	klar-/hellzellig	1	1	1	73	73	0	0	1	1	1	1	0	1	0	1	1	0	80	2
1	1	1	74	0	0	1	1	3	1	1	2	2	0	0	0	0	0	0	0	1	0	1	2	klar-/hellzellig	1	1	1	36	36	1	1	1	1	3	3	1	3	1	2	2	0	90	3
2	0	1	66	0	0	1	1	3	1	1	1	1	0	0	0	0	0	0	0	0	0	1	2	klar-/hellzellig	1	0	0	181	180	0	0	0	0	3	3	0	3	1	2	2	0	2	1
2	0	1	86	1	0	1	2	3	2	2	2	2	0	0	0	0	0	0	0	1	0	1	2	papillär	2	1	1	66	66	3	3	3	3	1	1	1	3	0	1	1	1	30	1
1	0	1	67	1	1	1	2	3	1	1	3	3	0	0	0	0	0	0	0	0	0	1	2	klar-/hellzellig	1	0	0	120	120	1	1	1	1	2	2	1	2	1	2	1	0	30	1
1	0	1	50	0	1	2	1	3	1	1	2	2	0	0	0	0	0	0	0	0	0	1	1	klar-/hellzellig	1	0	0	71	71	0	0	0	0	2	2	0	2	1	2	1	0	80	3
1	2	1	41	1	1	5	2	1	8	1	4	3	1	1	2	3	3	1	1	0	1	3	3	klar-/hellzellig	1	1	1	0	0	3	3	0	0	1	1	1	3	0	1	1	1	10	2
1	1	1	61	0	0	3	1	3	2	2	3	3	0	0	1	1	1	0	1	0	1	2	2	papillär	2	0	0	70	70	1	2	1	3	0	0	0	2	0	0	0	0	20	2
1	0	2	70	0	0	1	1	3	2	2	2	2	0	0	0	0	0	0	0	1	0	1	2	papillär	2	0	0	69	69	2	3	1	2	0	0	0	3	0	0	0	1	40	2
1	0	1	64	1	0	5	1	3	1	1	2	2	0	0	2	3	3	0	1	0	1	3	2	klar-/hellzellig	1	0	0	93	93	1	1	0	0	1	2	1	2	0	1	1	0	80	2
1	0	2	57	0	0	1	1	3	2	2	2	2	0	0	0	0	0	0	0	0	1	1	2	papillär	2	1	1	9	9	2	2	0	0	0	0	0	2	0	0	0	0	30	1
1	0	1	64	1	1	2	1	3	2	2	3	3	0	0	0	0	0	0	0	0	1	1	3	papillär	2	0	0	68	68	2	2	0	3	0	1	0	2	0	0	0	0	50	3
1	0	1	67	0	1	5	1	3	1	1	2	2	1	1	2	3	3	0	1	0	1	3	2	klar-/hellzellig	1	1	1	35	35	2	3	2	2	1	1	1	3	0	1	1	1	0
1	0	1	62	0	1	1	1	3	1	1	2	2	0	0	0	0	0	0	0	0	0	1	2	klar-/hellzellig	1	0	0	68	68	0	1	1	2	2	2	0	2	1	2	1	0	40	1
1	0	1	54	0	1	5	1	1	1	1	2	2	0	0	2	3	3	1	1	0	0	3	2	klar-/hellzellig	1	1	1	14	14	1	1	1	1	2	2	1	2	1	2	1	0	0
2	0	1	47	1	1	3	1	3	3	3	2	2	0	0	1	1	1	0	1	0	0	2		chromophob	3	0	0	141	141	3	3	0	0	1	1	1	3	0	1	1	1	0
1	1	1	44	1	1	4	2	3	8	1	3	3	0	0	2	2	2	0	1	0	0	3	4	klar-/hellzellig	1	1	1	6	6	3	3	0	0	1	1	1	3	0	1	1	1	10	3
1	1	1	65	0	0	5	1	3	1	1	3	3	#NULL!	#NULL!	2	3	3	0	1	0	0	3	2	klar-/hellzellig	1	1	1	75	75	0	0	0	0	3	3	0	3	1	2	2	0	20	1
1	0	1	63	0	0	2	1	3	1	1	2	2	0	0	0	0	0	0	0	0	0	1	2	klar-/hellzellig	1	0	0	140	140	1	1	0	0	1	2	1	2	0	1	1	0	10	1
2	0	2	74	0	0	2	1	3	1	1	1	1	0	0	0	0	0	0	0	1	0	1	1	klar-/hellzellig	1	1	1	59	59	1	1	0	0	1	1	1	1	0	1	1	0	60	1
1	1	1	75	1	1	5	1	3	8	1	3	3	#NULL!	#NULL!	2	3	3	0	1	1	0	3	4	klar-/hellzellig	1	1	1	73	73	1	2	0	2	3	3	1	3	1	2	2	0	10	1
2	0	1	54	0	1	1	1	3	1	1	2	2	0	0	0	0	0	0	0	0	0	1		chromophob	3	0	0	140	140	3	3	3	3	1	1	1	3	0	1	1	1	0
1	2	1	80	1	1	6	1	3	1	1	2	2	2	1	2	3	4	0	1	1	0	3	2	klar-/hellzellig	1	1	1	13	13	0	0	0	0	1	1	0	1	0	1	1	0	90
1	0	2	67	0	0	1	1	3	1	1	2	2	0	0	0	0	0	0	0	0	1	1	1	klar-/hellzellig	1	0	0	67	67	1	1	1	1	1	2	1	2	0	1	1	0	10	1
2	0	1	50	0	1	1	1	3	1	1	2	2	0	0	0	0	0	0	0	0	0	1	2	klar-/hellzellig	1	0	0	67	67	1	1	1	1	2	3	1	3	1	2	1	0	60	3
1	0	2	65	0	0	1	1	3	1	1	1	1	0	0	0	0	0	0	0	0	0	1	1	klar-/hellzellig	1	0	0	124	124	1	1	2	2	2	2	1	2	1	2	1	0	0
1	1	1	53	1	1	6	2	1	7	1	3	3	0	0	2	3	4	1	1	0	0	3	2	klar-/hellzellig	1	1	1	32	32	1	1	1	1	1	1	1	1	0	1	1	0	10	1
1	0	1	36	0	1	2	1	3	1	1	2	2	0	0	0	0	0	0	0	0	0	1	2	klar-/hellzellig	1	0	0	65	65	0	1	0	0	1	1	0	1	0	1	1	0	90	3
2	0	1	70	1	1	4	1	3	1	1	2	2	0	0	2	2	2	0	1	1	0	3	2	klar-/hellzellig	1	0	0	138	138	0	0	0	0	2	2	0	2	1	2	1	0	10	1
1	0	1	72	0	0	5	1	3	2	2	3	3	0	0	2	3	3	0	1	1	1	3	3	klar-/hellzellig	1	1	1	15	15	3	3	1	2	2	2	2	3	1	2	1	1	40	2
1	1	1	51	0	1	5	1	1	8	1	3	3	2	1	2	3	3	1	1	0	0	3	4	klar-/hellzellig	1	1	1	2	2	0	1	0	1	0	1	0	1	0	0	0	0	0
2	0	1	42	0	0	2	1	3	1	1	1	1	0	0	0	0	0	0	0	0	0	1	2	klar-/hellzellig	1	0	0	138	138	1	1	2	2	1	1	1	1	0	1	1	0	30	2
1	0	2	68	0	0	1	1	3	2	2	2	2	0	0	0	0	0	0	0	1	1	1	3	klar-/hellzellig	1	1	1	87	87	2	2	2	2	1	1	1	2	0	1	1	0	80	2
1	0	2	64	0	0	1	1	3	1	1	2	2	0	0	0	0	0	0	0	0	0	1	1	klar-/hellzellig	1	1	1	130	130	1	1	1	1	1	1	1	1	0	1	1	0
1	1	1	59	0	0	2	1	1	1	1	2	2	0	0	0	0	0	1	0	0	1	1	3	klar-/hellzellig	1	1	1	15	15	1	1	1	2	0	2	0	2	0	0	0	0
2	0	1	56	0	0	1	1	3	1	1	1	1	0	0	0	0	0	0	0	0	0	1	1	klar-/hellzellig	1	0	0	137	137	1	1	1	1	2	2	1	2	1	2	1	0
1	0	1	52	0	0	2	1	3	3	3	3	3	0	0	0	0	0	0	0	0	1	1	3	papillär	2	1	1	53	53	1	1	0	0	0	0	0	1	0	0	0	0	20	1
1	0	1	53	0	0	2	1	3	1	1	2	2	0	0	0	0	0	0	0	0	1	1	3	klar-/hellzellig	1	0	0	138	138	1	2	0	0	1	1	1	2	0	1	1	0
1	0	1	69	0	1	1	1	3	1	1	2	2	0	0	0	0	0	0	0	1	0	1	1	klar-/hellzellig	1	0	0	121	121	1	1	0	0	2	2	1	2	1	2	1	0
2	0	1	61	0	0	2	1	3	1	1	2	2	0	0	0	0	0	0	0	0	0	1	2	klar-/hellzellig	1	0	0	137	137	1	3	1	2	3	3	1	3	1	2	2	1	0
1	0	1	60	0	0	5	1	3	1	1	2	2	0	0	2	3	3	0	1	0	0	3	2	klar-/hellzellig	1	1	1	87	87	1	1	1	1	1	2	1	2	0	1	1	0
1	0	2	58	0	0	1	1	3	2	2	2	2	0	0	0	0	0	0	0	0	1	1	2	papillär	2	0	0	136	136	3	3	3	3	1	1	1	3	0	1	1	1	0
1	0	2	62	0	0	1	1	3	1	1	1	1	0	0	0	0	0	0	0	0	1	1	2	klar-/hellzellig	1	0	0	136	136	1	2	2	3	1	3	1	3	0	1	1	0	30	2
1	0	1	50	1	0	1	1	3	1	1	2	2	0	0	0	0	0	0	0	0	1	1	2	klar-/hellzellig	1	0	0	136	136	1	1	2	2	2	2	1	2	1	2	1	0
1	1	1	69	1	1	5	2	3	7	1	3	3	0	0	2	3	3	0	1	1	0	3	2	papillär	2	1	1	64	64	1	3	1	2	1	1	1	3	0	1	1	1	0
2	1	1	63	1	1	2	1	3	1	1	2	2	0	0	0	0	0	0	0	0	1	1	1	klar-/hellzellig	1	0	0	134	134	0	0	0	0	1	1	0	1	0	1	1	0	0
1	0	1	64	0	0	1	1	3	1	1	2	2	0	0	0	0	0	0	0	0	0	1	2	klar-/hellzellig	1	0	0	134	134	1	1	2	2	3	3	1	3	1	2	2	0	10	1
2	0	1	74	0	1	1	1	3	3	3	1	1	0	0	0	0	0	0	0	1	0	1		chromophob	3	1	1	81	81	3	3	3	3	3	3	3	3	1	2	2	1	0
1	1	1	48	1	1	2	1	3	1	1	2	2	0	0	0	0	0	0	0	0	0	1	2	klar-/hellzellig	1	0	0	133	133	0	1	1	1	2	2	0	2	1	2	1	0	5	1
1	0	1	71	0	0	2	1	3	1	1	2	2	1	1	0	0	0	0	0	1	0	1	3	klar-/hellzellig	1	0	0	77	77	2	3	2	3	3	3	2	3	1	2	2	1	10	1
1	0	1	47	0	0	1	1	3	1	1	2	2	0	0	0	0	0	0	0	0	0	1	2	klar-/hellzellig	1	0	0	85	85	1	2	2	2	1	1	1	2	0	1	1	0	50	1
1	1	1	78	0	1	5	1	3	1	1	2	2	0	0	2	3	3	0	1	1	0	3	2	klar-/hellzellig	1	0	0	133	133	0	0	0	0	1	1	0	1	0	1	1	0	60	1
1	0	2	67	0	1	1	1	#NULL!	1	1	2	2	0	0	0	0	0	0	0	0	1	1	2	klar-/hellzellig	1	0	0	133	133	2	2	2	2	3	3	2	3	1	2	2	0	0
2	2	1	52	0	1	1	1	3	1	1	1	1	0	0	0	0	0	0	0	0	0	1	1	klar-/hellzellig	1	0	0	133	133	0	0	0	0	2	3	0	3	1	2	1	0	0
1	0	1	55	0	1	2	1	3	7	1	2	2	0	0	0	0	0	0	0	0	0	1	3	papillär	2	1	1	125	125	1	2	0	1	1	1	1	2	0	1	1	0	70	2
1	0	1	62	0	0	1	1	3	1	1	1	1	0	0	0	0	0	0	0	0	0	1	1	klar-/hellzellig	1	0	0	133	133	2	2	1	1	3	3	2	3	1	2	2	0	0
1	1	1	70	1	1	5	2	3	2	2	2	2	0	0	2	3	3	0	1	1	1	3	2	papillär	2	1	1	4	4	2	2	0	0	1	1	1	2	0	1	1	0	30	2
2	0	1	40	0	1	2	1	3	1	1	2	2	0	0	0	0	0	0	0	0	0	1	1	klar-/hellzellig	1	0	0	132	132	1	1	2	2	3	3	1	3	1	2	2	0	0
1	0	1	71	1	1	6	1	3	1	1	2	2	1	1	2	3	4	0	1	1	1	3	2	klar-/hellzellig	1	0	0	79	79	2	2	0	1	1	1	1	2	0	1	1	0	0
1	0	2	44	0	0	1	1	3	2	2	2	2	#NULL!	#NULL!	0	0	0	0	0	0	1	1	3	klar-/hellzellig	1	0	0	59	59	2	2	3	3	1	1	1	2	0	1	1	0	0
1	0	1	72	1	1	1	1	3	1	1	2	2	0	0	0	0	0	0	0	1	0	1	2	klar-/hellzellig	1	1	1	44	44	2	2	2	2	1	1	1	2	0	1	1	0	30	2
1	1	1	72	0	0	3	1	1	2	2	2	2	0	0	1	1	1	1	1	1	0	2	2	papillär	2	1	1	12	12	2	2	3	3	1	1	1	2	0	1	1	0	0
1	0	1	62	0	0	4	1	3	1	1	2	2	0	0	2	2	2	0	1	0	0	3	2	klar-/hellzellig	1	0	0	132	132	0	1	0	0	1	2	0	2	0	1	1	0	0
2	0	1	82	0	0	2	1	3	1	1	2	2	0	0	0	0	0	0	0	1	0	1	1	klar-/hellzellig	1	1	1	107	107	1	1	3	3	3	3	1	3	1	2	2	0	0
1	1	1	62	1	0	6	1	3	2	2	2	2	1	1	2	3	4	0	1	0	1	3	2	papillär	2	0	0	58	58	1	2	0	0	2	2	1	2	1	2	1	0	5	1
1	1	1	77	0	1	2	1	3	7	1	2	2	0	0	0	0	0	0	0	1	1	1	2	papillär	2	1	1	73	73	2	2	0	0	1	1	1	2	0	1	1	0	2	1
1	0	1	70	0	1	4	1	3	3	3	2	2	0	0	2	2	2	0	1	1	0	3		chromophob	3	0	0	59	59	2	2	1	1	1	1	1	2	0	1	1	0
1	0	2	61	0	0	2	1	3	1	1	1	1	0	0	0	0	0	0	0	0	0	1	2	klar-/hellzellig	1	0	0	122	122	1	1	2	2	3	3	1	3	1	2	2	0	0
2	2	1	61	1	0	4	2	3	2	2	3	3	#NULL!	#NULL!	2	2	2	0	1	0	1	3	4	klar-/hellzellig	1	1	1	7	7	3	3	1	3	1	1	1	3	0	1	1	1
1	1	1	48	1	1	4	1	2	1	1	2	2	0	0	2	2	2	1	1	0	0	3	2	klar-/hellzellig	1	0	0	155	155	1	2	2	2	0	1	0	2	0	0	0	0
1	0	2	67	0	0	1	1	3	3	3	2	2	0	0	0	0	0	0	0	0	0	1	2	klar-/hellzellig	1	0	0	129	129	2	2	2	2	1	1	1	2	0	1	1	0
2	1	1	74	0	0	1	1	3	2	2	1	1	0	0	0	0	0	0	0	1	1	1	3	papillär	2	0	0	129	129	1	1	1	1	1	1	1	1	0	1	1	0	50	1
1	2	1	50	1	1	4	2	1	1	1	2	2	0	0	2	2	2	1	1	0	0	3	2	papillär	2	1	1	7	7	1	1	0	1	2	2	1	2	1	2	1	0	50	1
2	1	1	61	0	0	2	1	3	1	1	2	2	0	0	0	0	0	0	0	0	0	1	1	klar-/hellzellig	1	1	1	102	102	1	1	2	2	3	3	1	3	1	2	2	0	0
1	0	1	48	0	1	1	1	3	1	1	2	2	0	0	0	0	0	0	0	0	0	1	2	klar-/hellzellig	1	0	0	128	128	1	1	0	0	1	2	1	2	0	1	1	0
1	0	1	74	1	0	1	1	3	1	1	2	2	0	0	0	0	0	0	0	1	0	1	3	klar-/hellzellig	1	0	0	127	127	0	1	0	1	0	0	0	1	0	0	0	0
1	0	2	59	0	0	2	1	3	3	3	2	2	0	0	0	0	0	0	0	0	0	1		chromophob	3	0	0	127	127	2	2	3	3	1	1	1	2	0	1	1	0
1	1	1	54	1	1	5	1	3	1	1	3	3	0	0	2	3	3	0	1	0	0	3	2	papillär	2	1	1	9	9	1	2	1	2	1	2	1	2	0	1	1	0	2	1
2	0	2	66	0	0	1	1	2	1	1	2	2	0	0	0	0	0	1	0	0	0	1	2	klar-/hellzellig	1	1	1	92	92	1	1	2	2	3	3	1	3	1	2	2	0
1	0	1	58	0	1	2	1	3	1	1	2	2	0	0	0	0	0	0	0	0	0	1	2	klar-/hellzellig	1	0	0	115	115	0	0	1	1	2	2	0	2	1	2	1	0
2	1	3	63	0	1	5	1	3	1	1	2	2	1	1	2	3	3	0	1	0	1	3	2	klar-/hellzellig	1	1	1	8	8	1	1	1	1	2	3	1	3	1	2	1	0
2	1	1	69	0	0	1	1	1	1	1	2	2	0	0	0	0	0	1	0	1	0	1	2	klar-/hellzellig	1	1	1	90	90	1	1	1	1	1	1	1	1	0	1	1	0
